# Supplementary material for: Lower Urinary Tract Symptom Scores Among Patients Presenting for Gender Affirming Orchiectomy: An Exploratory Analysis
Source: Int J Environ Res Public Health. 2026 Mar 17;23(3):376. doi: 10.3390/ijerph23030376 (PMC13027255; doi:10.3390/ijerph23030376)
Supplement: Supplementary file 1 [file ijerph-23-00376-s001.zip]

Archive with 1 entries (1 files):
- ijerph-4161369-supplementary.pdf
